# Supplementary material for: Non-classical monocytes promote neurovascular repair in cerebral small vessel disease associated with microinfarctions via CX3CR1
Source: J Cereb Blood Flow Metab. 2023 Jun 21;43(11):1873–90. doi: 10.1177/0271678X231183742 (PMC10676133; doi:10.1177/0271678X231183742)
Supplement: sj-xlsx-2-jcb-10.1177_0271678X231183742 - Supplemental material for Non-classical monocytes promote neurovascular repair in cerebral small vessel disease associated with microinfarctions via CX3CR1 [file sj-xlsx-2-jcb-10.1177_0271678X231183742.xlsx]

## Sheet: Figure 1
1(b) FJB
Descriptive statistics	3D	7D	1M
Number of values	4	4	5
Minimum	4852	2046	0
Maximum	9389	7292	0
Range	4536	5246	0
Mean	6830	3984	0
Std. Deviation	2318	2493	0
Lower 95% CI of mean	3141	16.4	0
Upper 95% CI of mean	10519	7951	0
One way ANOVA	DF	F (DFn, DFd)	P value
Treatment (between groups)	2	F (2, 10) = 15.26	P=0.0009
Residual (within groups)	10
Total	12
Tukey's multiple comparisons test	Mean Diff.	95.00% CI of diff.	Summary	Adjusted P Value
3D vs. 7D	2846	-768.4 to 6461	ns	0.1274
3D vs. 1M	6830	3401 to 10259	***	0.0007
7D vs. 1M	3984	554.7 to 7413	*	0.0241
1(d) IgG
Descriptive statistics	3D	7D	1M
Number of values	4	4	6
Minimum	0.00034	0.002576	0
Maximum	0.005883	0.006941	0.000868
Range	0.005543	0.004365	0.000868
25% Percentile	0.001135	0.002869	0
Median	0.004423	0.004384	0.0003125
75% Percentile	0.005744	0.00646	0.0006723
IQR	0.004609	0.003591	0.0006723
Kruskal-Wallis test	IgG
P value	0.0123
Exact or approximate P value?	Exact
P value summary	*
Do the medians vary signif. (P < 0.05)?	Yes
Number of groups	3
Kruskal-Wallis statistic	7.545
Dunn's multiple comparisons test	Mean rank diff.	Summary	Adjusted P Value
3D vs. 7D	-1.25	ns	>0.9999
3D vs. 1M	5.5	ns	0.1243
7D vs. 1M	6.75	*	0.037
1(f) IBA1
Descriptive statistics	3D	7D	1M
Number of values	4	4	6
Minimum	1.14	2.4	0.92
Maximum	2.17	2.59	1.77
Range	1.03	0.19	0.85
Mean	1.61	2.513	1.332
Std. Deviation	0.4293	0.0818	0.2984
Lower 95% CI of mean	0.9268	2.382	1.018
Upper 95% CI of mean	2.293	2.643	1.645
One way ANOVA	DF	F (DFn, DFd)	P value
Treatment (between groups)	2	F (2, 11) = 18.65	P=0.0003
Residual (within groups)	11
Total	13
Tukey's multiple comparisons test	Mean Diff.	95.00% CI of diff.	Summary	Adjusted P Value
3D vs. 7D	-0.9025	-1.484 to -0.3214	**	0.0039
3D vs. 1M	0.2783	-0.2521 to 0.8088	ns	0.366
7D vs. 1M	1.181	0.6504 to 1.711	***	0.0002
1(g) CD45
Descriptive statistics	3D	7D	1M
Number of values	3	4	6
Minimum	7.44	32.1	0
Maximum	63.04	326.4	20.22
Range	55.6	294.3	20.22
25% Percentile	7.44	63.1	0
Median	25.96	187.5	0.07
75% Percentile	63	300	12.4
IQR	55.56	236.9	12.4
Kruskal-Wallis test	CD45
P value	0.002
Exact or approximate P value?	Exact
P value summary	**
Do the medians vary signif. (P < 0.05)?	Yes
Number of groups	3
Kruskal-Wallis statistic	8.917
Dunn's multiple comparisons test	Mean rank diff.	Summary	Adjusted P Value
3D vs. 7D	-3.583	ns	0.6772
3D vs. 1M	3.833	ns	0.4848
7D vs. 1M	7.417	**	0.009
1(h) IBA1-CD45
Descriptive statistics	3D	7D	1M
Number of values	3	4	6
Minimum	0	106	0
Maximum	20.1	284	0
Range	20.1	178	0
25% Percentile	0	119	0
Median	6.61	215	0
75% Percentile	20.1	281	0
IQR	20.1	162	0
Kruskal-Wallis test	IBA1-CD45
P value	0.0002
Exact or approximate P value?	Exact
P value summary	***
Do the medians vary signif. (P < 0.05)?	Yes
Number of groups	3
Kruskal-Wallis statistic	9.583
Dunn's multiple comparisons test	Mean rank diff.	Summary	Adjusted P Value
3D vs. 7D	-4.333	ns	0.279
3D vs. 1M	2.667	ns	0.839
7D vs. 1M	7	**	0.006
1(i) Activated microglia
Descriptive statistics	3D	7D	1M
Number of values	4	4	6
Minimum	9.58	15.05	0.19
Maximum	35.15	25.07	7.36
Range	25.57	10.02	7.17
25% Percentile	13.24	15.24	0.265
Median	26.24	16.48	2.635
75% Percentile	33.43	23.09	4.368
IQR	20.19	7.85	4.103
Kruskal-Wallis test	Activated microglia
P value	0.0007
Exact or approximate P value?	Exact
P value summary	***
Do the medians vary signif. (P < 0.05)?	Yes
Number of groups	3
Kruskal-Wallis statistic	9.857
Dunn's multiple comparisons test	Mean rank diff.	Summary	Adjusted P Value
3D vs. 7D	1.5	ns	>0.9999
3D vs. 1M	7.75	*	0.0123
7D vs. 1M	6.25	ns	0.0619
1(j) IBA1 expression in CD45
Descriptive statistics	3D	7D	1M
Number of values	4	4	5
Minimum	43.64	72	20
Maximum	106.8	87.29	51.28
Range	63.12	15.29	31.28
25% Percentile	50.82	74.59	25.86
Median	80.65	84.69	33.33
75% Percentile	102.3	87.23	42.72
IQR	51.48	12.64	16.86
Kruskal-Wallis test	IBA1 expression in CD45
P value	0.0107
Exact or approximate P value?	Exact
P value summary	*
Do the medians vary signif. (P < 0.05)?	Yes
Number of groups	3
Kruskal-Wallis statistic	7.744
Dunn's multiple comparisons test	Mean rank diff.	Summary	Adjusted P Value
3D vs. 7D	0.25	ns	>0.9999
3D vs. 1M	6.3	*	0.0477
7D vs. 1M	6.05	ns	0.0617
1(m) CD68
Descriptive statistics	3D	7D
Number of values	4	4
Minimum	0.8889	1.149
Maximum	1.374	1.614
Range	0.4848	0.4645
Mean	1.121	1.394
Std. Deviation	0.2352	0.2105
Lower 95% CI of mean	0	1.059
Upper 95% CI of mean	1.496	1.729
Unpaired t test	CD68
P value	0.1351
P value summary	ns
Significantly different (P < 0.05)?	No
One- or two-tailed P value?	Two-tailed
t, df	t=1.726, df=6
Mean of column A	1.121
Mean of column B	1.394
Difference between means (B - A) ± SEM	0.2724 ± 0.1578
95% confidence interval	-0.1138 to 0.6586
R squared (eta squared)	0.3318
1(o) TREM2
Descriptive statistics	3D	7D
Number of values	4	4
Minimum	1.22	1.85
Maximum	1.95	4.39
Range	0.73	2.54
Mean	1.468	2.768
Std. Deviation	0.3279	1.117
Lower 95% CI of mean	0.9458	0.9897
Upper 95% CI of mean	1.989	4.545
Unpaired t test	TREM2
P value	0.067
P value summary	ns
Significantly different (P < 0.05)?	No
One- or two-tailed P value?	Two-tailed
t, df	t=2.233, df=6
Mean of column A	1.468
Mean of column B	2.768
Difference between means (B - A) ± SEM	1.300 ± 0.5822
95% confidence interval	-0.1246 to 2.725
R squared (eta squared)	0.4539
1(p) IGF1
Descriptive statistics	3D	7D
Number of values	4	4
Minimum	0.75	0.93
Maximum	1.33	2.26
Range	0.58	1.33
Mean	1.085	1.51
Std. Deviation	0.2585	0.5897
Lower 95% CI of mean	0.6736	0.5716
Upper 95% CI of mean	1.496	2.448
Unpaired t test	IGF1
P value	0.2349
P value summary	ns
Significantly different (P < 0.05)?	No
One- or two-tailed P value?	Two-tailed
t, df	t=1.320, df=6
Mean of column A	1.085
Mean of column B	1.51
Difference between means (B - A) ± SEM	0.4250 ± 0.3220
95% confidence interval	-0.3628 to 1.213
R squared (eta squared)	0.2251

## Sheet: Figure 2
2(c) Baseline mono tot in CD45
Descriptive statistics	C	MDP	KO
Number of values	10	10	7
Minimum	1.44	0.48	2.31
Maximum	6.74	3.5	3.78
Range	5.3	3.02	1.47
Mean	3.186	2.299	3.067
Std. Deviation	1.577	1.089	0.4756
Lower 95% CI of mean	2.058	1.52	2.627
Upper 95% CI of mean	4.314	3.078	3.507
One way ANOVA	DF	F (DFn, DFd)	P value
Treatment (between groups)	2	F (2, 24) = 1.563	P=0.2302
Residual (within groups)	24
Total	26
2(d) Baseline Ly6Chigh in Ly6C
Descriptive statistics	C	MDP	KO
Number of values	10	8	7
Minimum	51.51	51.66	54.97
Maximum	64.58	64.76	64.75
Range	13.07	13.1	9.78
Mean	59.4	59.96	59.32
Std. Deviation	4.314	4.247	3.453
Lower 95% CI of mean	56.31	56.4	56.13
Upper 95% CI of mean	62.48	63.51	62.51
One way ANOVA	DF	F (DFn, DFd)	P value
Treatment (between groups)	2	F (2, 22) = 0.05775	P=0.9440
Residual (within groups)	22
Total	24
2(e) Baseline Ly6Cint in Ly6C
Descriptive statistics	C	MDP	KO
Number of values	10	8	7
Minimum	11.35	13.84	12.22
Maximum	25.16	22.75	18.05
Range	13.81	8.91	5.83
Mean	15.9	17.58	14.61
Std. Deviation	3.895	2.631	2.016
Lower 95% CI of mean	13.12	15.38	12.75
Upper 95% CI of mean	18.69	19.78	16.48
One way ANOVA	DF	F (DFn, DFd)	P value
Treatment (between groups)	2	F (2, 22) = 1.752	P=0.1967
Residual (within groups)	22
Total	24
2(f) Baseline Ly6Clow in Ly6C
Descriptive statistics	C	MDP	KO
Number of values	10	8	7
Minimum	20.67	18.37	22.73
Maximum	28.26	26.01	31.98
Range	7.59	7.64	9.25
Mean	24.7	22.46	26.07
Std. Deviation	2.599	2.845	3.136
Lower 95% CI of mean	22.84	20.09	23.17
Upper 95% CI of mean	26.56	24.84	28.97
One way ANOVA	DF	F (DFn, DFd)	P value
Treatment (between groups)	2	F (2, 22) = 3.133	P=0.0635
Residual (within groups)	22
Total	24
2(g) 3D mono tot in CD45
Descriptive statistics	C	MDP	KO
Number of values	9	11	9
Minimum	0.98	4.7	0.28
Maximum	3.16	11.6	13.08
Range	2.18	6.9	12.8
Mean	1.938	7.585	6.708
Std. Deviation	0.7764	1.923	3.498
Lower 95% CI of mean	1.341	6.293	4.019
Upper 95% CI of mean	2.535	8.877	9.397
One way ANOVA	DF	F (DFn, DFd)	P value
Treatment (between groups)	2	F (2, 26) = 16.29	P<0.0001
Residual (within groups)	26
Total	28
Tukey's multiple comparisons test	Mean Diff.	95.00% CI of diff.	Summary	Adjusted P Value
C vs. MDP	-5.648	-8.237 to -3.059	****	<0.0001
C vs. KO	-4.77	-7.485 to -2.055	***	0.0005
MDP vs. KO	0.8777	-1.711 to 3.467	ns	0.6805
2(h) 3D Ly6Chigh in Ly6C
Descriptive statistics	C	MDP	KO
Number of values	10	11	9
Minimum	8.6	11.31	36.21
Maximum	36.69	46.25	79.52
Range	28.09	34.94	43.31
Mean	21.33	25.54	56.22
Std. Deviation	8.427	10.18	12.16
Lower 95% CI of mean	15.3	18.69	46.88
Upper 95% CI of mean	27.35	32.38	65.57
One way ANOVA	DF	F (DFn, DFd)	P value
Treatment (between groups)	2	F (2, 27) = 32.23	P<0.0001
Residual (within groups)	27
Total	29
Tukey's multiple comparisons test	Mean Diff.	95.00% CI of diff.	Summary	Adjusted P Value
C vs. MDP	-4.209	-15.36 to 6.939	ns	0.6226
C vs. KO	-34.9	-46.62 to -23.17	****	<0.0001
MDP vs. KO	-30.69	-42.16 to -19.22	****	<0.0001
2(i) 3D Ly6Cint in Ly6C
Descriptive statistics	C	MDP	KO
Number of values	10	11	9
Minimum	3.27	1.69	7.84
Maximum	12.37	6.29	18.46
Range	9.1	4.6	10.62
Mean	7.601	3.7	12.56
Std. Deviation	3.136	1.162	3.38
Lower 95% CI of mean	5.358	2.92	9.962
Upper 95% CI of mean	9.844	4.48	15.16
One way ANOVA	DF	F (DFn, DFd)	P value
Treatment (between groups)	2	F (2, 27) = 27.13	P<0.0001
Residual (within groups)	27
Total	29
Tukey's multiple comparisons test	Mean Diff.	95.00% CI of diff.	Summary	Adjusted P Value
C vs. MDP	3.901	1.002 to 6.800	**	0.0068
C vs. KO	-4.959	-8.008 to -1.910	**	0.0011
MDP vs. KO	-8.86	-11.84 to -5.878	****	<0.0001
2(j) 3D Ly6Clow in Ly6C
Descriptive statistics	C	MDP	KO
Number of values	10	11	9
Minimum	58.58	49.58	12.64
Maximum	86.02	85.86	54.67
Range	27.44	36.28	42.03
Mean	71.07	70.77	31.22
Std. Deviation	8.494	10.93	12.39
Lower 95% CI of mean	65	63.43	21.69
Upper 95% CI of mean	77.15	78.11	40.74
One way ANOVA	DF	F (DFn, DFd)	P value
Treatment (between groups)	2	F (2, 27) = 43.64	P<0.0001
Residual (within groups)	27
Total	29
Tukey's multiple comparisons test	Mean Diff.	95.00% CI of diff.	Summary	Adjusted P Value
C vs. MDP	0.3067	-11.25 to 11.86	ns	0.9976
C vs. KO	39.86	27.71 to 52.01	****	<0.0001
MDP vs. KO	39.55	27.67 to 51.44	****	<0.0001
2(k) 7D mono tot in CD45
Descriptive statistics	C	MDP	KO
Number of values	10	11	7
Minimum	8.27	4.12	11.66
Maximum	18.39	13.4	21.16
Range	10.12	9.28	9.5
Mean	13.77	9.083	16.45
Std. Deviation	3.22	2.93	3.358
Lower 95% CI of mean	11.47	7.114	13.34
Upper 95% CI of mean	16.07	11.05	19.55
One way ANOVA	DF	F (DFn, DFd)	P value
Treatment (between groups)	2	F (2, 25) = 12.83	P=0.0001
Residual (within groups)	25
Total	27
Tukey's multiple comparisons test	Mean Diff.	95.00% CI of diff.	Summary	Adjusted P Value
C vs. MDP	4.687	1.267 to 8.107	**	0.006
C vs. KO	-2.679	-6.536 to 1.179	ns	0.2142
MDP vs. KO	-7.366	-11.15 to -3.581	***	0.0002
2(l) 7D Ly6Chigh in Ly6C
Descriptive statistics	C	MDP	KO
Number of values	10	11	7
Minimum	52.58	27.8	52.89
Maximum	74.21	65.88	76.9
Range	21.63	38.08	24.01
25% Percentile	61.56	30.58	62.77
Median	66.23	36.89	65.36
75% Percentile	70.38	44.51	73.91
IQR	8.82	13.93	11.14
Kruskal-Wallis test	Ly6C high
P value	0.0004
Exact or approximate P value?	Approximate
P value summary	***
Do the medians vary signif. (P < 0.05)?	Yes
Number of groups	3
Kruskal-Wallis statistic	15.8
Dunn's multiple comparisons test	Mean rank diff.	Summary	Adjusted P Value
C vs. MDP	12.58	**	0.0014
C vs. KO	-0.1714	ns	>0.9999
MDP vs. KO	-12.75	**	0.004
2(m) 7D Ly6Cint in Ly6C
Descriptive statistics	C	MDP	KO
Number of values	10	11	7
Minimum	4.55	7.1	7.16
Maximum	13.85	31.98	13.26
Range	9.3	24.88	6.1
Mean	9.684	17.04	9.963
Std. Deviation	2.607	6.884	2.353
Lower 95% CI of mean	7.819	12.42	7.787
Upper 95% CI of mean	11.55	21.66	12.14
One way ANOVA	DF	F (DFn, DFd)	P value
Treatment (between groups)	2	F (2, 25) = 7.709	P=0.0025
Residual (within groups)	25
Total	27
Tukey's multiple comparisons test	Mean Diff.	95.00% CI of diff.	Summary	Adjusted P Value
C vs. MDP	-7.356	-12.55 to -2.167	**	0.0045
C vs. KO	-0.2789	-6.131 to 5.574	ns	0.9923
MDP vs. KO	7.077	1.335 to 12.82	*	0.0136
2(n) 7D Ly6Clow in Ly6C
Descriptive statistics	C	MDP	KO
Number of values	10	11	7
Minimum	16.14	27.02	15.94
Maximum	38.2	55.76	33.85
Range	22.06	28.74	17.91
Mean	25.01	44.15	23.9
Std. Deviation	7.339	9.509	6.133
Lower 95% CI of mean	19.76	37.76	18.23
Upper 95% CI of mean	30.26	50.54	29.57
One way ANOVA	DF	F (DFn, DFd)	P value
Treatment (between groups)	2	F (2, 25) = 19.90	P<0.0001
Residual (within groups)	25
Total	27
Tukey's multiple comparisons test	Mean Diff.	95.00% CI of diff.	Summary	Adjusted P Value
C vs. MDP	-19.14	-27.89 to -10.40	****	<0.0001
C vs. KO	1.108	-8.757 to 10.97	ns	0.9578
MDP vs. KO	20.25	10.57 to 29.93	****	<0.0001

## Sheet: Figure 3
3(b) FJB
Descriptive statistics	C	MDP	KO
Number of values	8	11	5
Minimum	0	0	742.5
Maximum	3008	2139	6194
Range	3008	2139	5451
Mean	1969	717.3	2941
Std. Deviation	997.1	701.7	2028
Lower 95% CI of mean	1136	245.9	422.6
Upper 95% CI of mean	2803	1189	5459
One way ANOVA	DF	F (DFn, DFd)	P value
Treatment (between groups)	2	F (2, 21) = 6.910	P=0.0049
Residual (within groups)	21
Total	23
Tukey's multiple comparisons test	Mean Diff.	95.00% CI of diff.	Summary	Adjusted P Value
C vs. MDP	1252	-108.5 to 2612	ns	0.0749
C vs. KO	-971.4	-2641 to 697.6	ns	0.3264
MDP vs. KO	-2223	-3802 to -644.2	**	0.0052
3(d) IgG
Descriptive statistics	C	MDP	KO
Number of values	9	11	7
Minimum	0.0009	0	0.000821
Maximum	0.0153	0.00991	0.0103
Range	0.0144	0.00991	0.009479
Mean	0.007178	0.003025	0.004632
Std. Deviation	0.005117	0.002753	0.003337
Lower 95% CI of mean	0.003245	0.001176	0.001545
Upper 95% CI of mean	0.01111	0.004874	0.007718
One way ANOVA	DF	F (DFn, DFd)	P value
Treatment (between groups)	2	F (2, 24) = 2.922	P=0.0731
Residual (within groups)	24
Total	26
3(f) MAP2
Descriptive statistics	C	MDP	KO
Number of values	9	8	6
Minimum	198262	715552	3105267
Maximum	13746473	8039730	19789680
Range	13548211	7324178	16684413
Mean	4511356	3235188	11420083
Std. Deviation	4422091	2468651	7201323
Lower 95% CI of mean	1112236	1171344	3862757
Upper 95% CI of mean	7910477	5299032	18977408
One way ANOVA	DF	F (DFn, DFd)	P value
Treatment (between groups)	2	F (2, 20) = 5.606	P=0.0117
Residual (within groups)	20
Total	22
Tukey's multiple comparisons test	Mean Diff.	95.00% CI of diff.	Summary	Adjusted P Value
C vs. MDP	1276168	-4609288 to 7161625	ns	0.8484
C vs. KO	-6908726	-13292400 to -525053	*	0.0325
MDP vs. KO	-8184895	-14726213 to -1643576	*	0.0129
3(g) Kaplan Meier Survival
Data summary	C	MDP	KO
Numbers of row	34	34	34
# of blank lines	23	23	22
# rows with impossible data	0	0	0
# censored subjects	10	11	8
# deaths/events	1	0	4
Log-rank (Mantel-Cox) test	C vs MDP	MDP vs KO	C vs KO
Chi square	1	4.217	1.668
df	1	1	1
P value	0.3173	0.04	0.1965
P value summary	ns	0	ns
Are the survival curves sig different?	No	Yes	No
3(h) Baseline NOR
Descriptive statistics	C	MDP	KO
Number of values	10	10	8
Minimum	0.56	0.48	0.38
Maximum	0.68	0.71	0.67
Range	0.12	0.23	0.29
Mean	0.629	0.611	0.5763
Std. Deviation	0.04254	0.07534	0.1004
Lower 95% CI of mean	0.5986	0.5571	0.4923
Upper 95% CI of mean	0.6594	0.6649	0.6602
One way ANOVA	DF	F (DFn, DFd)	P value
Treatment (between groups)	2	F (2, 25) = 1.138	P=0.3366
Residual (within groups)	25
Total	27
3(i) 7D NOR
Descriptive statistics	C	MDP	KO
Number of values	10	10	8
Minimum	0.37	0.57	0.3
Maximum	0.78	0.79	0.59
Range	0.41	0.22	0.29
Mean	0.561	0.651	0.4513
Std. Deviation	0.1137	0.06523	0.09265
Lower 95% CI of mean	0.4797	0.6043	0.3738
Upper 95% CI of mean	0.6423	0.6977	0.5287
One way ANOVA	DF	F (DFn, DFd)	P value
Treatment (between groups)	2	F (2, 25) = 10.33	P=0.0005
Residual (within groups)	25
Total	27
Tukey's multiple comparisons test	Mean Diff.	95.00% CI of diff.	Summary	Adjusted P Value
C vs. MDP	-0.09	-0.1932 to 0.01322	ns	0.0959
C vs. KO	0.1098	0.0002665 to 0.2192	*	0.0494
MDP vs. KO	0.1998	0.09027 to 0.3092	***	0.0003
3(j) Baseline/7D EPM
Descriptive statistics	C	MDP	KO
Number of values	10	11	7
Minimum	0.31	0.3867	0.24
Maximum	1.26	1.641	1.17
Range	0.95	1.254	0.93
Mean	0.764	0.972	0.6429
Std. Deviation	0.2702	0.3712	0.3153
Lower 95% CI of mean	0.5707	0.7226	0.3513
Upper 95% CI of mean	0.9573	1.221	0.9344
One way ANOVA	DF	F (DFn, DFd)	P value
Treatment (between groups)	2	F (2, 25) = 2.397	P=0.1116
Residual (within groups)	25
Total	27

## Sheet: Figure 4
4(b) IBA1
Descriptive statistics	C	MDP	KO
Number of values	9	8	6
Minimum	0.99	0.86	1.2
Maximum	2.54	2.97	2.88
Range	1.55	2.11	1.68
Mean	1.64	1.771	1.768
Std. Deviation	0.4314	0.657	0.599
Lower 95% CI of mean	1.308	1.222	1.14
Upper 95% CI of mean	1.972	2.32	2.397
One way ANOVA	DF	F (DFn, DFd)	P value
Treatment (between columns)	2	F (2, 20) = 0.1469	P=0.8643
Residual (within columns)	20
Total	22
4(c) CD45
Descriptive statistics	C	MDP	KO
Number of values	7	5	6
Minimum	34.3	23.46	8.47
Maximum	5680	455.7	105.8
Range	5646	432.3	97.34
25% Percentile	115.9	31.77	11.64
Median	285.1	42.21	23.27
75% Percentile	3145	280.5	87.45
IQR	3029.1	248.73	75.81
Kruskal-Wallis test	CD45
P value	0.0084
Exact or approximate P value?	Exact
P value summary	**
Do the medians vary signif. (P < 0.05)?	Yes
Number of groups	3
Kruskal-Wallis statistic	8.401
Dunn's multiple comparisons test	Mean rank diff.	Summary	Adjusted P Value
C vs. MDP	4.914	ns	0.3478
C vs. KO	8.548	*	0.012
MDP vs. KO	3.633	ns	0.7831
4(d) IBA1-CD45
Descriptive statistics	C	MDP	KO
Number of values	9	8	6
Minimum	57.07	126.6	55.34
Maximum	5718	5743	3768
Range	5661	5616	3713
25% Percentile	576	229.1	140.5
Median	1921	1642	773.8
75% Percentile	3409	3531	2721
IQR	2833	3301.9	2580.5
Kruskal-Wallis test	IBA1-CD45
P value	0.6587
Exact or approximate P value?	Approximate
P value summary	ns
Do the medians vary signif. (P < 0.05)?	No
Number of groups	3
Kruskal-Wallis statistic	0.8348
4(f) GFP
Descriptive statistics	C	MDP	KO
Number of values	7	7	6
Minimum	63.04	1	1
Maximum	1077	164.5	1
Range	1014	163.5	0
25% Percentile	63.54	1	1
Median	871	1	1
75% Percentile	989.5	107.9	1
IQR	925.96	106.9	0
Kruskal-Wallis test	GFP
P value	0.0003
Exact or approximate P value?	Exact
P value summary	***
Do the medians vary signif. (P < 0.05)?	Yes
Number of groups	3
Kruskal-Wallis statistic	13.61
Dunn's multiple comparisons test	Mean rank diff.	Summary	Adjusted P Value
C vs. MDP	8	*	0.0169
C vs. KO	10.43	**	0.0016
MDP vs. KO	2.429	ns	>0.9999
4(h) TMEM119 3D
Descriptive statistics	C	MDP
Number of values	4	3
Minimum	120.5	592
Maximum	207.6	1259
Range	87.14	667.4
Mean	155.7	1026
Std. Deviation	42.32	375.9
Lower 95% CI of mean	88.37	91.86
Upper 95% CI of mean	223.1	1959
Unpaired t test	TMEM 119
P value	0.0051
P value summary	**
Significantly different (P < 0.05)?	Yes
One- or two-tailed P value?	Two-tailed
t, df	t=4.746, df=5
Mean of column A	155.7
Mean of column B	1026
Difference between means (B - A) ± SEM	869.9 ± 183.3
95% confidence interval	398.8 to 1341
R squared (eta squared)	0.8183
4(j) TMEM119 7D
Descriptive statistics	C	MDP	KO
Number of values	8	9	7
Minimum	1.14	1.13	1.25
Maximum	2.02	2.41	2.67
Range	0.88	1.28	1.42
Mean	1.584	1.9	1.946
Std. Deviation	0.3406	0.3836	0.5229
Lower 95% CI of mean	1.299	1.605	1.462
Upper 95% CI of mean	1.868	2.195	2.429
One way ANOVA	DF	F (DFn, DFd)	P value
Treatment (between columns)	2	F (2, 21) = 1.768	P=0.1951
Residual (within columns)	21
Total	23
4(l) GFAP
Descriptive statistics	C	MDP	KO
Number of values	7	9	5
Minimum	0.07	0	0.13
Maximum	0.45	0.81	0.99
Range	0.38	0.81	0.86
25% Percentile	0.12	0.1	0.145
Median	0.34	0.33	0.23
75% Percentile	0.42	0.62	0.78
IQR	0.3	0.52	0.635
Kruskal-Wallis test	GFAP
P value	0.7994
Exact or approximate P value?	Exact
P value summary	ns
Do the medians vary signif. (P < 0.05)?	No
Number of groups	3
Kruskal-Wallis statistic	0.4772

## Sheet: Figure 5
5(b) CD31+ vessel
Descriptive statistics	C	MDP	KO
Number of values	7	9	6
Minimum	0.52	0.59	0.38
Maximum	1.08	1.05	1.18
Range	0.56	0.46	0.8
Mean	0.7886	0.8322	0.905
Std. Deviation	0.1933	0.1628	0.2812
Lower 95% CI of mean	0.6098	0.7071	0.6099
Upper 95% CI of mean	0.9673	0.9573	1.2
One way ANOVA	DF	F (DFn, DFd)	P value
Treatment (between columns)	2	F (2, 19) = 0.5066	P=0.6104
Residual (within columns)	19
Total	21
5(c) Vessel diameter
Descriptive statistics	C	MDP	KO
Number of values	9	8	6
Minimum	0.51	0.56	0.7
Maximum	0.9	1	1.17
Range	0.39	0.44	0.47
Mean	0.7078	0.7688	0.9217
Std. Deviation	0.1132	0.1857	0.1893
Lower 95% CI of mean	0.6207	0.6135	0.7231
Upper 95% CI of mean	0.7948	0.924	1.12
One way ANOVA	DF	F (DFn, DFd)	P value
Treatment (between columns)	2	F (2, 20) = 3.210	P=0.0618
Residual (within columns)	20
Total	22
5(d) Vessel diamater 2way ANOVA
	Contralateral			Ipsilateral
Descriptive statistics	C	MDP	KO	C	MDP	KO
Number of values	9	9	6	9	9	6
Minimum	6395	7339	4920	3629	5881	2823
Maximum	11988	13100	8047	9332	12105	7502
Range	5593	5761	3127	5702	6223	4679
Mean	8554	9658	6545	7021	8023	5789
Std. Deviation	2049	1716	1155	1905	2149	1730
Lower 95% CI of mean	6979	8339	5334	5557	6371	3974
Upper 95% CI of mean	10129	10977	7757	8485	9676	7605
Two way ANOVA	DF	F (DFn, DFd)	P value
Interaction	2	F (2, 41) = 1.505	P=0.2341
Row Factor (experimental group factor)	2	F (2, 41) = 34.74	P<0.0001
Column Factor (hemisphere factor)	1	F (1, 41) = 29.87	P<0.0001
Residual	41
Tukey's multiple comparisons test for experimental group parameter	Predicted (LS) mean diff.	95.00% CI of diff.	Summary	Adjusted P Value
Contra
C vs. MDP	-1.012	-1.683 to -0.3413	**	0.002
C vs. KO	1.273	0.5428 to 2.003	***	0.0004
MDP vs. KO	2.285	1.521 to 3.049	****	<0.0001
Ipsi
C vs. MDP	-0.795	-1.466 to -0.1243	*	0.0169
C vs. KO	0.709	-0.06548 to 1.483	ns	0.0787
MDP vs. KO	1.504	0.6979 to 2.310	***	0.0001
Tukey's multiple comparisons test for hemisphere parameter	Predicted (LS) mean diff.	95.00% CI of diff.	Summary	Adjusted P Value
C	1.073	0.4257 to 1.720	***	0.0005
MDP	1.29	0.5663 to 2.014	***	0.0002
KO	0.509	-0.3675 to 1.385	ns	0.3986
5(f) ICAM1 I/C
Descriptive statistics	C	MDP	KO
Number of values	8	8	6
Minimum	0.14	0.4	0.18
Maximum	0.97	1.29	0.64
Range	0.83	0.89	0.46
Mean	0.5763	0.7725	0.4
Std. Deviation	0.2578	0.35	0.1543
Lower 95% CI of mean	0.3607	0.4799	0.2381
Upper 95% CI of mean	0.7918	1.065	0.5619
One way ANOVA	DF	F (DFn, DFd)	P value
Treatment (between columns)	2	F (2, 19) = 3.180	P=0.0644
Residual (within columns)	19
Total	21
5(g) ICAM1 C
Descriptive statistics	C	MDP	KO
Number of values	8	8	6
Minimum	399.1	1493	505.3
Maximum	2053	7002	911.2
Range	1654	5508	405.9
Mean	1070	4732	645.5
Std. Deviation	580.9	1716	164.2
Lower 95% CI of mean	584.5	3297	441.6
Upper 95% CI of mean	1556	6167	849.4
One way ANOVA	DF	F (DFn, DFd)	P value
Treatment (between columns)	2	F (2, 18) = 28.46	P<0.0001
Residual (within columns)	18
Total	20
Tukey's multiple comparisons test	Mean Diff.	95.00% CI of diff.	Summary	Adjusted P Value
C vs. MDP	-3662	-5107 to -2216	****	<0.0001
C vs. KO	424.6	-1223 to 2072	ns	0.7905
MDP vs. KO	4086	2438 to 5734	****	<0.0001
5(h) ICAM1 I
Descriptive statistics	C	MDP	KO
Number of values	8	8	6
Minimum	127.9	1333	95.3
Maximum	854.3	5198	348.2
Range	726.4	3865	252.9
Mean	550.1	3307	253.2
Std. Deviation	270.6	1306	106.7
Lower 95% CI of mean	323.9	2216	120.8
Upper 95% CI of mean	776.4	4399	385.7
One way ANOVA	DF	F (DFn, DFd)	P value
Treatment (between columns)	2	F (2, 18) = 29.61	P<0.0001
Residual (within columns)	18
Total	20
Tukey's multiple comparisons test	Mean Diff.	95.00% CI of diff.	Summary	Adjusted P Value
C vs. MDP	-2757	-3820 to -1694	****	<0.0001
C vs. KO	296.9	-915.3 to 1509	ns	0.8084
MDP vs. KO	3054	1842 to 4266	****	<0.0001
5(j) AQP4
Descriptive statistics	C	MDP	KO
Number of values	9	9	5
Minimum	0.15	0	0.21
Maximum	0.56	1.27	0.6
Range	0.41	1.27	0.39
Mean	0.3222	0.6867	0.422
Std. Deviation	0.1329	0.3495	0.1813
Lower 95% CI of mean	0.22	0.418	0.1969
Upper 95% CI of mean	0.4244	0.9553	0.6471
One way ANOVA	DF	F (DFn, DFd)	P value
Treatment (between columns)	2	F (2, 20) = 4.993	P=0.0174
Residual (within columns)	20
Total	22
Tukey's multiple comparisons test	Mean Diff.	95.00% CI of diff.	Summary	Adjusted P Value
C vs. MDP	-0.3644	-0.6626 to -0.06626	*	0.0152
C vs. KO	-0.09978	-0.4526 to 0.2530	ns	0.7573
MDP vs. KO	0.2647	-0.08816 to 0.6175	ns	0.1653
5(l) Claudin 5
Descriptive statistics	C	MDP
Number of values	5	5
Minimum	0.67	0.87
Maximum	0.94	1
Range	0.27	0.13
Mean	0.786	0.95
Std. Deviation	0.1031	0.05431
Lower 95% CI of mean	0.658	0.8826
Upper 95% CI of mean	0.914	1.017
Unpaired t test	Claudin 5
P value	0.0137
P value summary	*
Significantly different (P < 0.05)?	Yes
One- or two-tailed P value?	Two-tailed
t, df	t=3.147, df=8
Mean of column A	0.786
Mean of column B	0.95
Difference between means (B - A) ± SEM	0.1640 ± 0.05212
95% confidence interval	0.04382 to 0.2842
R squared (eta squared)	0.5531

## Sheet: Figure 6
6(b) Baseline CBF				6(c) 24h CBF
Descriptive statistics	C	MDP		Descriptive statistics	C	MDP
Number of values	5	4		Number of values	5	4
Minimum	0.97	0.94		Minimum	0.81	0.98
Maximum	1.09	1.09		Maximum	0.99	1.12
Range	0.12	0.15		Range	0.18	0.14
Mean	1.054	1.003		Mean	0.926	1.078
Std. Deviation	0.0493	0.07089		Std. Deviation	0.06804	0.06551
Lower 95% CI of mean	0.9928	0.8897		Lower 95% CI of mean	0.8415	0.9733
Upper 95% CI of mean	1.115	1.115		Upper 95% CI of mean	1.01	1.182
Unpaired t test	CBF			Unpaired t test	CBF
P value	0.2381			P value	0.0119
P value summary	ns			P value summary	*
Significantly different (P < 0.05)?	No			Significantly different (P < 0.05)?	Yes
One- or two-tailed P value?	Two-tailed			One- or two-tailed P value?	Two-tailed
t, df	t=1.290, df=7			t, df	t=3.372, df=7
Mean of column A	1.054			Mean of column A	0.926
Mean of column B	1.003			Mean of column B	1.078
Difference between means (B - A) ± SEM	-0.05150 ± 0.03992			Difference between means (B - A) ± SEM	0.1515 ± 0.04492
95% confidence interval	-0.1459 to 0.04291			95% confidence interval	0.04527 to 0.2577
R squared (eta squared)	0.1921			R squared (eta squared)	0.619
6(d) 3D CBF				6(e) 7D CBF
Descriptive statistics	C	MDP		Descriptive statistics	C	MDP
Number of values	5	4		Number of values	5	4
Minimum	0.91	0.99		Minimum	0.96	1.06
Maximum	1	1.12		Maximum	1.09	1.24
Range	0.09	0.13		Range	0.13	0.18
Mean	0.946	1.028		Mean	1.012	1.12
Std. Deviation	0.03507	0.06238		Std. Deviation	0.0545	0.08124
Lower 95% CI of mean	0.9025	0.9282		Lower 95% CI of mean	0.9443	0.9907
Upper 95% CI of mean	0.9895	1.127		Upper 95% CI of mean	1.08	1.249
Unpaired t test	CBF			Unpaired t test	CBF
P value	0.0413			P value	0.0479
P value summary	*			P value summary	*
Significantly different (P < 0.05)?	Yes			Significantly different (P < 0.05)?	Yes
One- or two-tailed P value?	Two-tailed			One- or two-tailed P value?	Two-tailed
t, df	t=2.495, df=7			t, df	t=2.393, df=7
Mean of column A	0.946			Mean of column A	1.012
Mean of column B	1.028			Mean of column B	1.12
Difference between means (B - A) ± SEM	0.08150 ± 0.03266			Difference between means (B - A) ± SEM	0.1080 ± 0.04513
95% confidence interval	0.004266 to 0.1587			95% confidence interval	0.001288 to 0.2147
R squared (eta squared)	0.4707			R squared (eta squared)	0.45
6(g) CD105				6(h) NOV/CCN3
Descriptive statistics	C	MDP		Descriptive statistics	C	MDP
Number of values	4	4		Number of values	4	4
Minimum	2231	3159		Minimum	4294	6878
Maximum	3228	6214		Maximum	4750	12323
Range	996.8	3055		Range	456	5446
Mean	2678	4682		Mean	4615	9616
Std. Deviation	432	1691		Std. Deviation	215.9	3024
Lower 95% CI of mean	1991	1991		Lower 95% CI of mean	4272	4804
Upper 95% CI of mean	3366	7372		Upper 95% CI of mean	4959	14429
Unpaired t test	CD105			Unpaired t test	CBF
P value	0.0614			P value	0.0164
P value summary	ns			P value summary	*
Significantly different (P < 0.05)?	No			Significantly different (P < 0.05)?	Yes
One- or two-tailed P value?	Two-tailed			One- or two-tailed P value?	Two-tailed
t, df	t=2.296, df=6			t, df	t=3.299, df=6
Mean of column A	2678			Mean of column A	4615
Mean of column B	4682			Mean of column B	9616
Difference between means (B - A) ± SEM	2003 ± 872.6			Difference between means (B - A) ± SEM	5001 ± 1516
95% confidence interval	-131.7 to 4139			95% confidence interval	1292 to 8710
R squared (eta squared)	0.4677			R squared (eta squared)	0.6446
6(i) PDGF-AA				6(j) VEGF
Descriptive statistics	C	MDP		Descriptive statistics	C	MDP
Number of values	4	4		Number of values	4	4
Minimum	4604	13321		Minimum	102.1	909.4
Maximum	7104	15019		Maximum	217.5	1723
Range	2499	1698		Range	115.4	813.7
Mean	5883	14128		Mean	151	1337
Std. Deviation	1361	722.6		Std. Deviation	56.47	367.1
Lower 95% CI of mean	3717	12978		Lower 95% CI of mean	61.12	753.1
Upper 95% CI of mean	8049	15277		Upper 95% CI of mean	240.8	1921
Unpaired t test	PDGF-AA			Unpaired t test	VEGF
P value	<0.0001			P value	0.0007
P value summary	****			P value summary	***
Significantly different (P < 0.05)?	Yes			Significantly different (P < 0.05)?	Yes
One- or two-tailed P value?	Two-tailed			One- or two-tailed P value?	Two-tailed
t, df	t=10.70, df=6			t, df	t=6.388, df=6
Mean of column A	5883			Mean of column A	151
Mean of column B	14128			Mean of column B	1337
Difference between means (B - A) ± SEM	8245 ± 770.5			Difference between means (B - A) ± SEM	1186 ± 185.7
95% confidence interval	6359 to 10130			95% confidence interval	731.8 to 1641
R squared (eta squared)	0.9502			R squared (eta squared)	0.8718
6(k) Serpin E1				6(l) Serpin F1
Descriptive statistics	C	MDP		Descriptive statistics	C	MDP
Number of values	4	4		Number of values	4	4
Minimum	861.2	3331		Minimum	3609	6492
Maximum	2805	4916		Maximum	4840	7532
Range	1943	1585		Range	1232	1040
Mean	1829	4023		Mean	4179	7061
Std. Deviation	927.5	814.3		Std. Deviation	530	533.7
Lower 95% CI of mean	353.1	2727		Lower 95% CI of mean	3336	6212
Upper 95% CI of mean	3305	5318		Upper 95% CI of mean	5022	7910
Unpaired t test	Serpin E1			Unpaired t test	Serpin E1
P value	0.012			P value	0.0003
P value summary	*			P value summary	***
Significantly different (P < 0.05)?	Yes			Significantly different (P < 0.05)?	Yes
One- or two-tailed P value?	Two-tailed			One- or two-tailed P value?	Two-tailed
t, df	t=3.555, df=6			t, df	t=7.664, df=6
Mean of column A	1829			Mean of column A	4179
Mean of column B	4023			Mean of column B	7061
Difference between means (B - A) ± SEM	2194 ± 617.1			Difference between means (B - A) ± SEM	2882 ± 376.1
95% confidence interval	683.6 to 3704			95% confidence interval	1962 to 3802
R squared (eta squared)	0.678			R squared (eta squared)	0.9073
6(m) Thrombospondin 2				6(n) TIMP4
Descriptive statistics	C	MDP		Descriptive statistics	C	MDP
Number of values	4	4		Number of values	4	4
Minimum	5370	11274		Minimum	3253	4759
Maximum	5988	13207		Maximum	3777	6303
Range	617.2	1933		Range	524.1	1544
Mean	5588	12260		Mean	3577	5526
Std. Deviation	273	1027		Std. Deviation	229.1	780.1
Lower 95% CI of mean	5154	10625		Lower 95% CI of mean	3213	4284
Upper 95% CI of mean	6023	13894		Upper 95% CI of mean	3942	6767
Unpaired t test	Thrombospondin 2			Unpaired t test	TIMP4
P value	<0.0001			P value	0.003
P value summary	****			P value summary	**
Significantly different (P < 0.05)?	Yes			Significantly different (P < 0.05)?	Yes
One- or two-tailed P value?	Two-tailed			One- or two-tailed P value?	Two-tailed
t, df	t=12.55, df=6			t, df	t=4.793, df=6
Mean of column A	5588			Mean of column A	3577
Mean of column B	12260			Mean of column B	5526
Difference between means (B - A) ± SEM	6671 ± 531.4			Difference between means (B - A) ± SEM	1948 ± 406.5
95% confidence interval	5371 to 7972			95% confidence interval	953.8 to 2943
R squared (eta squared)	0.9633			R squared (eta squared)	0.7929

## Sheet: Sup 1
Sup 1(b) Baseline Ly6G in CD45
Descriptive statistics	C	MDP	KO
Number of values	9	8	7
Minimum	0.11	0.26	0.13
Maximum	0.76	0.83	0.52
Range	0.65	0.57	0.39
Mean	0.37	0.5963	0.2957
Std. Deviation	0.2621	0.2122	0.1304
Lower 95% CI of mean	0.1685	0.4189	0.1751
Upper 95% CI of mean	0.5715	0.7736	0.4163
One way ANOVA	DF	F (DFn, DFd)	P value
Treatment (between columns)	2	F (2, 21) = 4.114	P=0.0311
Residual (within columns)	21
Total	23
Tukey's multiple comparisons test	Mean Diff.	95.00% CI of diff.	Summary	Adjusted P Value
C vs. MDP	-0.2263	-0.4890 to 0.03654	ns	0.1
C vs. KO	0.07429	-0.1983 to 0.3468	ns	0.7735
MDP vs. KO	0.3005	0.02064 to 0.5804	*	0.0339
Sup 1(c) 3D Ly6G in CD45
Descriptive statistics	C	MDP	KO
Number of values	9	7	7
Minimum	0.01	0.37	1.21
Maximum	1.29	2.76	29.39
Range	1.28	2.39	28.18
Mean	0.7433	1.196	15.37
Std. Deviation	0.4042	0.8638	10.91
Lower 95% CI of mean	0.4326	0.3969	5.283
Upper 95% CI of mean	1.054	1.995	25.47
One way ANOVA	DF	F (DFn, DFd)	P value
Treatment (between columns)	2	F (2, 20) = 14.10	P=0.0002
Residual (within columns)	20
Total	22
Tukey's multiple comparisons test	Mean Diff.	95.00% CI of diff.	Summary	Adjusted P Value
C vs. MDP	-0.4524	-8.103 to 7.198	ns	0.9877
C vs. KO	-14.63	-22.28 to -6.981	***	0.0003
MDP vs. KO	-14.18	-22.29 to -6.064	***	0.0007
Sup 1(d) 7D Ly6G in CD45
Descriptive statistics	C	MDP	KO
Number of values	9	7	7
Minimum	0.44	0.25	1.68
Maximum	2.58	3.4	5.01
Range	2.14	3.15	3.33
Mean	1.328	1.584	2.538
Std. Deviation	0.6526	1.045	1.164
Lower 95% CI of mean	0.8262	0.8813	1.564
Upper 95% CI of mean	1.829	2.286	3.511
One way ANOVA	DF	F (DFn, DFd)	P value
Treatment (between columns)	2	F (2, 25) = 3.597	P=0.0424
Residual (within columns)	25
Total	27
Tukey's multiple comparisons test	Mean Diff.	95.00% CI of diff.	Summary	Adjusted P Value
C vs. MDP	-0.2559	-1.349 to 0.8370	ns	0.8303
C vs. KO	-1.21	-2.391 to -0.02828	*	0.044
MDP vs. KO	-0.9539	-2.084 to 0.1759	ns	0.1096

## Sheet: Sup 2
Sup 2(b) NeuN
Descriptive statistics	3D	7D	1M
Number of values	9	9	5
Minimum	0.45	0.64	0.61
Maximum	1.01	1.06	0.93
Range	0.56	0.42	0.32
Mean	0.7167	0.7878	0.802
Std. Deviation	0.1736	0.1439	0.1203
Lower 95% CI of mean	0.5833	0.6772	0.6526
Upper 95% CI of mean	0.8501	0.8984	0.9514
One way ANOVA	DF	F (DFn, DFd)	P value
Treatment (between columns)	2	F (2, 21) = 0.3583	P=0.7031
Residual (within columns)	21
Total	23
Sup 2(d) DCX
Descriptive statistics	3D	7D	1M
Number of values	9	9	5
Minimum	0.6	0.75	0.9
Maximum	2.11	2.68	2.71
Range	1.51	1.93	1.81
Mean	1.133	1.206	1.692
Std. Deviation	0.4757	0.609	0.7463
Lower 95% CI of mean	0.7677	0.7375	0.7653
Upper 95% CI of mean	1.499	1.674	2.619
One way ANOVA	DF	F (DFn, DFd)	P value
Treatment (between columns)	2	F (2, 20) = 1.559	P=0.2349
Residual (within columns)	20
Total	22
Sup 2(f) TUJ1
Descriptive statistics	3D	7D	1M
Number of values	9	9	5
Minimum	0.74	0.97	0.89
Maximum	3.16	1.89	1.41
Range	2.42	0.92	0.52
Mean	1.458	1.302	1.083
Std. Deviation	0.7819	0.2864	0.1784
Lower 95% CI of mean	0.8567	1.082	0.8961
Upper 95% CI of mean	2.059	1.522	1.271
One way ANOVA	DF	F (DFn, DFd)	P value
Treatment (between columns)	2	F (2, 21) = 0.9290	P=0.4106
Residual (within columns)	21
Total	23
